# Supplementary material for: Chloride Channel Family in the Euhalophyte Suaeda altissima (L.) Pall: Cloning of Novel Members SaCLCa2 and SaCLCc2, General Characterization of the Family
Source: Int J Mol Sci. 2023 Jan 4;24(2):941. doi: 10.3390/ijms24020941 (PMC9867446; doi:10.3390/ijms24020941)
Supplement: Supplementary file 1 [file ijms-24-00941-s001.zip]

Archive with 1 entries (1 files):
- ijms-2074214-supplementary.pdf
